# Supplementary material for: Metabolomics variable selection and classification in the presence of observations below the detection limit using an extension of ERp
Source: BMC Bioinformatics. 2017 Feb 2;18:83. doi: 10.1186/s12859-017-1480-8 (PMC5290706; doi:10.1186/s12859-017-1480-8)
Supplement: Additional file 2: — A compressed folder (XERp Software.zip) containing the Matlab scripts to perform XERp as well as an example application. (ZIP 11 kb) [file 12859_2017_1480_MOESM2_ESM.zip]

Archive with 10 entries (10 files):
- XERp Software/ERandC.m
- XERp Software/Example.m
- XERp Software/fdr.m
- XERp Software/H0_Loop.m
- XERp Software/H0_Loop_LOO.m
- XERp Software/XERp.m
- XERp Software/XERp_H0.m
- XERp Software/XERp_H0_LOO.m
- XERp Software/XERp_LOO.m
- XERp Software/XERp_Predict.m
