# Supplementary material for: Metabolomics variable selection and classification in the presence of observations below the detection limit using an extension of ERp
Source: BMC Bioinformatics. 2017 Feb 2;18:83. doi: 10.1186/s12859-017-1480-8 (PMC5290706; doi:10.1186/s12859-017-1480-8)
Supplement: Additional file 2: — A compressed folder (XERp Software.zip) containing the Matlab scripts to perform XERp as well as an example application. (ZIP 11 kb) [file 12859_2017_1480_MOESM2_ESM.zip › XERp Software/ERandC.m]

function [ERstarUP,CstarUP,ERstarDOWN,CstarDOWN]=ERandC(x,GROUP,W0,W1)
    
%==========================================================================
% This script calculates the up and down minimum error rates and 
% associated thresholds for a single variable and two groups coded 1|0
%==========================================================================
% REQUIRED INUTS
%--------------------------------------------------------------------------
%   x:     row vector of X observations for a single variable
%   GROUP: row vector code 0 for control and 1 for experimental subjects
%   W0:    the weight associated with the control group
%   W1:    the weight associated with the control group
%   NOTE:   x & group must be of the same length
%--------------------------------------------------------------------------
% OUTPUTS
%--------------------------------------------------------------------------
%   Four vectors containing:
%       (i)   The minimised error rate given the upward rule (ERstarUP)
%       (ii)  The minimising threshold given the upward rule (CstarUP)
%       (iii) The minimised error rate given the downward rule (ERstarDOWN)
%       (iv)  The minimising threshold given the downward rule (CstarDOWN)
%--------------------------------------------------------------------------

    eps=10e-16;
    
   % Create C Grid
   %--------------------------------------------------------------------------
        srt= unique(x); 
        temp=[];
        for j=1:length(srt)-1;
        	temp=[temp; mean(srt(j:j+1))];
        end;
        c_grid=[min(x);temp;max(x)];
        
   % Calculate ERs for C Grid
   %--------------------------------------------------------------------------
        ERup=[]; ERdw=[];
        for k=1:size(c_grid,1);
            Ixgc  =(x >  c_grid(k) +eps);
            Ixlec =(x <= c_grid(k) +eps);
            P1up=sum(Ixgc.* (1-GROUP));
            P1dw=sum(Ixlec.*(1-GROUP));
            P2up=sum(Ixlec.*GROUP);
            P2dw=sum(Ixgc.* GROUP);
            err_up=P1up*W0/length(GROUP(GROUP==0))+P2up*W1/length(GROUP(GROUP==1));
            err_dw=P1dw*W0/length(GROUP(GROUP==0))+P2dw*W1/length(GROUP(GROUP==1));
            ERup=[ERup;err_up];
            ERdw=[ERdw;err_dw];
        end;
        [sERup,i_up]=sort(ERup);
        ERstarUP = sERup(1);
        CstarUP = c_grid(i_up(1));   
        [sERdw,i_dw]=sort(ERdw);
        ERstarDOWN = sERdw(1);
        CstarDOWN = c_grid(i_dw(1));
        
    
