# Supplementary material for: Metabolomics variable selection and classification in the presence of observations below the detection limit using an extension of ERp
Source: BMC Bioinformatics. 2017 Feb 2;18:83. doi: 10.1186/s12859-017-1480-8 (PMC5290706; doi:10.1186/s12859-017-1480-8)
Supplement: Additional file 2: — A compressed folder (XERp Software.zip) containing the Matlab scripts to perform XERp as well as an example application. (ZIP 11 kb) [file 12859_2017_1480_MOESM2_ESM.zip › XERp Software/Example.m]

    
%==========================================================================
% Eaxmple of applying XERp to simulated data
%========================================================================== 

% Import or in this case generate data....
    DATA=[rand([10,5]);rand([10,5])+1];
    TEST_DATA=rand([10,5]);
    VARS=[{'Met1'},{'Met2'},{'Met3'},{'Met4'},{'Met5'}];
    D_in=repmat(0,1,5);
    GROUP=[repmat([{'Healthy'}],10,1);repmat([{'Sick'}],10,1)];
    TEST_GROUP=[repmat([{'Healthy'}],5,1);repmat([{'Sick'}],5,1)];
    group0='Healthy';
    group1='Sick';
    W0=0;
    alpha=0.05;
    simnum=10000;
    H0file='H0_Example';
    Rfile='Example_Results';
    
% Generate the null distributions by calling the XERp_H0 function:
    XERp_H0(DATA,GROUP,group0,group1,W0,simnum,H0file);
    
% Perfrom variable selection by calling the XERp function:
% ... Correct for multiple testing using false discovery rate
    XERp(DATA,VARS,W0,GROUP,group0,group1,D_in,alpha,'FDR',H0file,Rfile); 
% ... Correct for multiple testing using Bonferroni-Holm
    XERp(DATA,VARS,W0,GROUP,group0,group1,D_in,alpha,'BH',H0file,Rfile); 
        
% Perfrom classification by calling the XERp_Predict function:
% (NB - Rename Excel sheets to keep different predictions)
%       (i)   on the current data: 
              XERp_Predict(DATA,GROUP,Rfile); 
%               OR
%       (ii)  on the test data also call the XERp_Predict function:
              XERp_Predict(TEST_DATA,TEST_GROUP,Rfile); 
%               OR
%       (iii) on the test data without group information call the XERp_Predict function:
              XERp_Predict(TEST_DATA,[],Rfile);               
              
              
%==========================================================================
% Eaxmple of applying LOO cross-validated XERp to simulated data
%========================================================================== 

% Import or in this case generate data....
    DATA=[rand([10,5]);rand([10,5])+1];
    TEST_DATA=rand([10,5]);
    VARS=[{'Met1'},{'Met2'},{'Met3'},{'Met4'},{'Met5'}];
    D_in=repmat(0,1,5);
    GROUP=[repmat([{'Healthy'}],10,1);repmat([{'Sick'}],10,1)];
    TEST_GROUP=[repmat([{'Healthy'}],5,1);repmat([{'Sick'}],5,1)];
    group0='Healthy';
    group1='Sick';
    W0=0;
    alpha=0.05;
    simnum=10000;
    Rfile='Example_LOO_Results';
    NulD_0='NullLOO_0';
    NulD_1='NullLOO_1';
    
% Generate the null distributions by calling the XERp_H0_LOO function:
    XERp_H0_LOO(DATA,W0,GROUP,group0,group1,simnum,NulD_0,NulD_1);
    
% Perfrom variable selection by calling the XERp_LOO function:   
    XERp_LOO(DATA,VARS,W0,GROUP,group0,group1,D_in,alpha,NulD_0,NulD_1,Rfile); 
         
