# Supplementary material for: Metabolomics variable selection and classification in the presence of observations below the detection limit using an extension of ERp
Source: BMC Bioinformatics. 2017 Feb 2;18:83. doi: 10.1186/s12859-017-1480-8 (PMC5290706; doi:10.1186/s12859-017-1480-8)
Supplement: Additional file 2: — A compressed folder (XERp Software.zip) containing the Matlab scripts to perform XERp as well as an example application. (ZIP 11 kb) [file 12859_2017_1480_MOESM2_ESM.zip › XERp Software/fdr.m]

function [pID, p_masked] = fdr(pvals, q, fdrType);

    % fdr() - compute false detection rate mask
    %
    % Usage:
    %   >> [p_fdr, p_masked] = fdr( pvals, alpha);
    %
    % Inputs:
    %   pvals   - vector or array of p-values
    %   alpha   - threshold value (non-corrected). If no alpha is given
    %             each p-value is used as its own alpha and FDR corrected
    %             array is returned.
    %   fdrtype - ['parametric'|'nonParametric'] FDR type. Default is  
    %             'parametric'.
    %
    % Outputs:
    %   p_fdr    - pvalue used for threshold (based on independence
    %              or positive dependence of measurements)
    %   p_masked - p-value thresholded. Same size as pvals.
    %
    % Author: Arnaud Delorme, SCCN, 2008-
    %         Based on a function by Tom Nichols
    %
    % Reference: Bejamini & Yekutieli (2001) The Annals of Statistics

    % Copyright (C) 2002 Arnaud Delorme, Salk Institute, arno@salk.edu
    %
    % This program is free software; you can redistribute it and/or modify
    % it under the terms of the GNU General Public License as published by
    % the Free Software Foundation; either version 2 of the License, or
    % (at your option) any later version.
    %
    % This program is distributed in the hope that it will be useful,
    % but WITHOUT ANY WARRANTY; without even the implied warranty of
    % MERCHANTABILITY or FITNESS FOR A PARTICULAR PURPOSE.  See the
    % GNU General Public License for more details.
    %
    % You should have received a copy of the GNU General Public License
    % along with this program; if not, write to the Free Software
    % Foundation, Inc., 59 Temple Place, Suite 330, Boston, MA  02111-1307  USA

    
    if nargin < 3, fdrType = 'parametric'; end;
    if isempty(pvals), pID = []; return; end;
    p = sort(pvals(:));
    V = length(p);
    I = (1:V)';

    cVID = 1;
    cVN = sum(1./(1:V));

    if nargin < 2
        pID = ones(size(pvals));
        thresholds = exp(linspace(log(0.1),log(0.000001), 100));
        for index = 1:length(thresholds)
            [tmp p_masked] = fdr(pvals, thresholds(index));
            pID(p_masked) = thresholds(index);    
        end;
    else
        if strcmpi(fdrType, 'parametric')
            pID = p(max(find(p<=I/V*q/cVID))); % standard FDR
        else
            pID = p(max(find(p<=I/V*q/cVN)));  % non-parametric FDR
        end;
    end;
    if isempty(pID), pID = 0; end;

    if nargout > 1
        p_masked = pvals<=pID;
    end;
