# Supplementary material for: Metabolomics variable selection and classification in the presence of observations below the detection limit using an extension of ERp
Source: BMC Bioinformatics. 2017 Feb 2;18:83. doi: 10.1186/s12859-017-1480-8 (PMC5290706; doi:10.1186/s12859-017-1480-8)
Supplement: Additional file 2: — A compressed folder (XERp Software.zip) containing the Matlab scripts to perform XERp as well as an example application. (ZIP 11 kb) [file 12859_2017_1480_MOESM2_ESM.zip › XERp Software/H0_Loop.m]

 
function [Pup0,Pdw0,Pbi0]=H0_Loop(N0,N1,W0,W1,simnum,obs_pi,er_grid)     

%==========================================================================
% XERp Null Distributions - Simulation Looper
%==========================================================================  
% REQUIRED INUTS
%--------------------------------------------------------------------------
%   N0:       the size of the control group
%   N0:       the size of the experimental group   
%   W0:       the weight associated with the control group
%   W1:       the weight associated with the experimental group
%   simnum:   the number of simulations to use to construct null distribution
%   obs_pi:   the proportion of zero observations 
%   er_grid:  the grid of possible error rates for which to derive a p-value 
%--------------------------------------------------------------------------
% OUTPUTS
%--------------------------------------------------------------------------
%   Three vectors containing the p-values associated with each shift
%   direction for the set of error rates provided
%       (i)   Upward rule: Pup0
%       (ii)  Downward rule: Pdw0
%       (iii) Minimium rule: Pbi0
%--------------------------------------------------------------------------

    eps=10e-16;
    Y=ones(N0+N1,1);    Y(1:N0)=0;
    ERup0=[];           ERdw0=[];            ERbi0=[];
    for i=1:simnum;
        Vn=rand(N0+N1,1);  
        Un=Vn;
        if obs_pi>0
            Un(Vn<=obs_pi)= 0;
            Un(Vn>obs_pi) = (Vn(Vn>obs_pi)-obs_pi)./(1-obs_pi);
        end
        [ERUP,CstarUP,ERDOWN,CstarDOWN]=ERandC(Un,Y,W0,W1);
        ERup0=[ERup0;ERUP];
        ERdw0=[ERdw0;ERDOWN];
        ERbi0=[ERbi0;min(ERUP,ERDOWN)];  
    end;
    
    Pup0=[];       Pdw0=[];       Pbi0=[];
    for i=1:length(er_grid);
        Pup0= [Pup0; sum(ERup0+eps <= er_grid(i))./simnum];
        Pdw0= [Pdw0; sum(ERdw0+eps <= er_grid(i))./simnum]; 
        Pbi0= [Pbi0; sum(ERbi0+eps <= er_grid(i))./simnum]; 
    end;    
    temp1=Pup0;    temp2=Pdw0;    temp3=Pbi0;

    % Move p-values up by one...
    % ...assign max p-value for the associated step in the CDF
    for i=1:length(er_grid);
        if er_grid(i)==0
            temp1(i)=0; temp2(i)=0; temp3(i)=0;
        elseif er_grid(i)==max(er_grid)
            temp1(i)=1; temp2(i)=1; temp3(i)=1;
        else 
            temp1(i)=Pup0(i+1);
            temp2(i)=Pdw0(i+1);
            temp3(i)=Pbi0(i+1);
        end
    end; 
    Pup0=temp1;    Pdw0=temp2;    Pbi0=temp3;
    
    
    
 

      
        
        
        
