# Supplementary material for: Metabolomics variable selection and classification in the presence of observations below the detection limit using an extension of ERp
Source: BMC Bioinformatics. 2017 Feb 2;18:83. doi: 10.1186/s12859-017-1480-8 (PMC5290706; doi:10.1186/s12859-017-1480-8)
Supplement: Additional file 2: — A compressed folder (XERp Software.zip) containing the Matlab scripts to perform XERp as well as an example application. (ZIP 11 kb) [file 12859_2017_1480_MOESM2_ESM.zip › XERp Software/H0_Loop_LOO.m]

 
function [PUP,PDW,PBI,ERUP,ERDW,ERBI]=H0_Loop_LOO(N0,N1,W0,W1,simnum,obs_pi,er_grid)  

%==========================================================================
% XERp Null Distributions - Simulation Looper
%==========================================================================  
% REQUIRED INUTS
%--------------------------------------------------------------------------
%   N0:       the size of the control group
%   N0:       the size of the experimental group   
%   W0:       the weight associated with the control group
%   W1:       the weight associated with the experimental group
%   simnum:   the number of simulations to use to construct null distribution
%   obs_pi:   the proportion of zero observations 
%   er_grid:  the grid of possible error rates for which to derive a p-value 
%--------------------------------------------------------------------------
% OUTPUTS
%--------------------------------------------------------------------------
%   Three vectors containing the p-values associated with each shift
%   direction for the set of error rates provided
%       (i)   Upward rule: PUP
%       (ii)  Downward rule: PDW
%       (iii) Minimium rule: PBI

%   Three vectors containing the null distribution for with each shift
%       (i)   Upward rule: ERUP
%       (ii)  Downward rule: ERDW
%       (iii) Minimium rule: ERBI
%--------------------------------------------------------------------------   

    eps=10e-16;
    GROUP=ones(N0+N1,1);   GROUP(1:N0)=0;
    ERUP=[];               ERDW=[];            ERBI=[];
    for i=1:simnum;
        Vn=rand(N0+N1,1);  
        Un=Vn;
        if obs_pi>0
            Un(Vn<=obs_pi)= 0;
            Un(Vn>obs_pi) = (Vn(Vn>obs_pi)-obs_pi)./(1-obs_pi);
        end
        [er_up,CstarUP,er_dw,CstarDOWN]=ERandC(Un,GROUP,W0,W1);
        ERUP=[ERUP;er_up];
        ERDW=[ERDW;er_dw];
        ERBI=[ERBI;min(er_up,er_dw)];  
    end;

    PUP=[];                PDW=[];             PBI=[];
    for i=1:length(er_grid);
        PUP= [PUP; 1-sum(er_grid(i)<ERUP+eps)./simnum];
        PDW= [PDW; 1-sum(er_grid(i)<ERDW+eps)./simnum]; 
        PBI= [PBI; 1-sum(er_grid(i)<ERBI+eps)./simnum]; 
    end;  
    temp1=PUP;    temp2=PDW;    temp3=PBI;

    % Move p-values up by one...
    % ...assign max p-value for the associated step in the CDF
    for i=1:length(er_grid);
        if er_grid(i)==0
            temp1(i)=0; temp2(i)=0; temp3(i)=0;
        elseif er_grid(i)==max(er_grid)
            temp1(i)=1; temp2(i)=1; temp3(i)=1;
        else 
            temp1(i)=PUP(i+1);
            temp2(i)=PDW(i+1);
            temp3(i)=PBI(i+1);
        end
    end; 
    PUP=temp1;    PDW=temp2;    PBI=temp3;


    
 

      
        
        
        
