# Supplementary material for: Metabolomics variable selection and classification in the presence of observations below the detection limit using an extension of ERp
Source: BMC Bioinformatics. 2017 Feb 2;18:83. doi: 10.1186/s12859-017-1480-8 (PMC5290706; doi:10.1186/s12859-017-1480-8)
Supplement: Additional file 2: — A compressed folder (XERp Software.zip) containing the Matlab scripts to perform XERp as well as an example application. (ZIP 11 kb) [file 12859_2017_1480_MOESM2_ESM.zip › XERp Software/XERp.m]

function [PRED,C,D]=XERp(X,VARS,W0,GROUP,group0,group1,D_in,alpha,multi,H0file,Rfile)    
%==========================================================================
% XERp for Variable Selection
%==========================================================================  
% XERp REQUIRED INUTS
%----------------------------------------------------------------------------------------- 
%   X:      the matrix of observations
%           must have the same number of rows as GROUP 
%   VARS:   the column vector of variable names of type character
%   W0:     the weight associated with the control group, if set to 0 then
%           weights are calculated based on sample sizes as explained in the paper
%   GROUP:  the row vector indicating the group membership (does not need to be coded 0/1)
%   group0: the string used to identify control group
%   group1: the string used to identify experimental group
%   D_in:   the column vector containing the values -1 (to test for a downward shift)or
%           1 (to test for a upward shift) or 0 (to test for a minimum shift)
%           these values must be specified for each variable (i.e. VARS and
%           D_in must be of the same length)
%   alpha:  the significance level (e.g. 0.05)      
%   multi:  chose the preferred method to correct for multiple hypothesis testing
%           set to 'BH' to control the FWER using the Bonferroni-Holm method
%           set to 'FDR' to control the false discovery rate using the 
%           approach described in Bejamini & Yekutieli (2001, The Annals of
%           Statistics) and coded by Arnaud Delorme, Salk Institute, arno@salk.edu
%   H0file: the name of the .mat file containing the null distributions
%   Rfile:  the file name to use to save results (.mat and .xls files)
%-----------------------------------------------------------------------------------------
% OUTPUTS
%----------------------------------------------------------------------------------------- 
%   A .mat files containing the results
%   Three vectors:
%       (i)   PRED: indicating if a variable was selected as a predictor (coded 1) or not coded (0)
%       (ii)  C: indicating the minimizing threshold for each variable
%       (iii) D: indicating the shift direction of the minimised error rate
%----------------------------------------------------------------------------------------- 

% Set remaining program inputs    
%--------------------------------------------------------------------------     
    N0=sum(strcmp(GROUP,group0));   N1=sum(strcmp(GROUP,group1));
    M=length(VARS);                 Y=ones(N0+N1,1)*2;                     
    Y(strcmp(GROUP,group0)==1)=0;   Y(strcmp(GROUP,group1)==1)=1; 
    if W0==0; W0=N1/(N0+N1); end;   W1=1-W0;
        
% Load null distribution
%-------------------------------------------------------------------------- 
    load([H0file,'.mat']); 
    
% Calculate error rates & find p-values
%-------------------------------------------------------------------------- 
    ER=[];      C=[];       D=[];       
    piObs0=[];  piObs1=[];  piObs=[];  pObs=[];    
    for i=1:M;  
        [er_up,c_up,er_dw,c_dw]=ERandC(X(:,i),Y,W0,W1); 
        piObs0=[piObs0,sum(X(Y==0,i)==0)/length(X(Y==0,i))]; 
        piObs1=[piObs1,sum(X(Y==1,i)==0)/length(X(Y==1,i))]; 
        piObs=[piObs,sum(X(:,i)==0)/length(X(:,i))];
        ipi=find(round(observed_pi*10000)/10000==round(piObs(i)*10000)/10000);
        
        if D_in(i)==1;
            ER=[ER,er_up]; C= [C,c_up]; D= [D,{'Up'}];   
            ier=find(round(ERgrid*10000)/10000==round(er_up*10000)/10000);               
            if piObs(i)==1; 
                pObs=[pObs,2]; 
            elseif isempty(ier)==1;
                pObs=[pObs,1-sum(er_up<UPer(:,ipi)+eps)./size(UPer,1)];
            else
                pObs=[pObs,UPp(ier,ipi)];
            end        
            
        elseif D_in(i)==-1;
            ER=[ER,er_dw]; C= [C,c_dw]; D= [D,{'Down'}];   
            ier=find(round(ERgrid*10000)/10000==round(er_dw*10000)/10000);               
            if piObs(i)==1; 
                pObs=[pObs,2]; 
            elseif isempty(ier)==1;
                pObs=[pObs,1-sum(er_dw<DWer(:,ipi)+eps)./size(DWer,1)];
            else
                pObs=[pObs,UPp(ier,ipi)];
            end 
            
        elseif D_in(i)==0;
            if er_up<=er_dw;
                ER=[ER,er_up];   C= [C,c_up];    D= [D,{'Up'}];
                er_min=er_up;
            else
                ER=[ER,er_dw];   C= [C,c_dw];    D= [D,{'Down'}];
                er_min=er_dw;
            end
            ier=find(round(ERgrid*10000)/10000==round(er_min*10000)/10000);                
            if piObs(i)==1; 
                pObs=[pObs,2]; 
            elseif isempty(ier)==1;
                pObs=[pObs,1-sum(er_min<BIer(:,ipi)+eps)./size(BIer,1)];
            else
                pObs=[pObs,DWp(ier,ipi)];
            end 
            
        end                     
    end;
    save([Rfile,'.mat']); 
     
% Calculate corrected alpha to control FWER   
%--------------------------------------------------------------------------  
    [P4pred,isrt]=sort(pObs);
    [~,undo]=sort(isrt);
    sBH=[];
    for i=1:M;
        sBH=[sBH;alpha/(M+1-i)];
    end; 
        
% Calculate FDR threshold and indicator to correct for multiple testing   
%-------------------------------------------------------------------------- 
    if strcmp(multi,'FDR')==1
        [p_fdr, p_fdr_i] = fdr(pObs, alpha, 'nonparametric');
    end

% Get predictors & reset sort  
%--------------------------------------------------------------------------  
    if strcmp(multi,'BH')==1
        sPRED=[];
        for i=1:M;
            if P4pred(i)<=sBH(i); 
                sPRED=[sPRED,1]; 
            else
                sPRED=[sPRED,0];
            end
        end
        BH=sBH(undo);
        PRED=sPRED(undo);   
    end
    
    if strcmp(multi,'FDR')==1
        PRED=p_fdr_i;
    end
    
% Export results to Excel file in active folder
%-------------------------------------------------------------------------- 
    if strcmp(Rfile,'TempLOO')==0
        DS=num2cell(ones(M+1,9));
        if strcmp(multi,'BH')==1
            DS(1,1:9) =[{'Variable'},{'ER'},{'C'},{'Direction'},...
                        {'Observed p-value'},           {'Observed pi (Control)'},...
                        {'Observed pi (Experimental)'}, {'Observed pi (All)'},...
                        {'BH'}];
        else
            DS(1,1:9) =[{'Variable'},{'ER'},{'C'},{'Direction'},...
                        {'Observed p-value'},           {'Observed pi (Control)'},...
                        {'Observed pi (Experimental)'}, {'Observed pi (All)'},...
                        {'FDR Threshold'}];
        end
            
        DS(2:M+1,1) =VARS(isrt);
        DS(2:M+1,2) =num2cell(ER(isrt));
        DS(2:M+1,3) =num2cell(C(isrt));
        DS(2:M+1,4) =D(isrt);
        DS(2:M+1,5) =num2cell(pObs(isrt));
        DS(2:M+1,6) =num2cell(piObs0(isrt));
        DS(2:M+1,7) =num2cell(piObs1(isrt));
        DS(2:M+1,8) =num2cell(piObs(isrt));
        
        if strcmp(multi,'BH')==1
            DS(2:M+1,9) =num2cell(BH(isrt));
            xlswrite(['XERp ',Rfile,'.xlsx'], DS, 'Variable Selection (BH)', 'A1'); 
        else
            DS(2:M+1,9) =num2cell(repmat(p_fdr,M,1));
            xlswrite(['XERp ',Rfile,'.xlsx'], DS, 'Variable Selection (FDR)', 'A1');
        end
        
    end
    save([Rfile,'.mat']);

 
