# Supplementary material for: Metabolomics variable selection and classification in the presence of observations below the detection limit using an extension of ERp
Source: BMC Bioinformatics. 2017 Feb 2;18:83. doi: 10.1186/s12859-017-1480-8 (PMC5290706; doi:10.1186/s12859-017-1480-8)
Supplement: Additional file 2: — A compressed folder (XERp Software.zip) containing the Matlab scripts to perform XERp as well as an example application. (ZIP 11 kb) [file 12859_2017_1480_MOESM2_ESM.zip › XERp Software/XERp_H0.m]

function XERp_H0(DATA,GROUP,group0,group1,W0,simnum,H0file)

%==========================================================================
% XERp Null Distributions
%==========================================================================  
% REQUIRED INUTS
%--------------------------------------------------------------------------
%   DATA:    the matrix of X observations 
%            must have the same number of rows as GROUP 
%   GROUP:   the row vector indicating the group membership (does not need to be coded 0/1)
%   group0:  a string used to identify control group
%   group1:  a string used to identify experimental group     
%   W0:      the weight associated with the control group, if set to 0 then
%            weights are calculated based on sample sizes as explained in the paper
%   simnum:  the number of simulations to use to construct null distribution
%   H0file:  the file name to use to save results (.mat and .xls files)
%--------------------------------------------------------------------------

    N0=sum(strcmp(GROUP,group0));
    N1=sum(strcmp(GROUP,group1));
    
    if W0==0; W0=N1/(N0+N1); end;
    W1=1-W0;
    
    observed_pi=[];
	for i=1:size(DATA,2)
        observed_pi=[observed_pi;sum(DATA(:,i)==0)/(N0+N1)];
    end
    observed_pi=unique(round(observed_pi*10000)/10000);
    
    ERgrid=[]; 
    for i=0:N0
        for j=0:N1
            ERgrid=[ERgrid;i*(W0/N0) + j*(W1/N1)];
        end
    end
    ERgrid=unique(round(10000*ERgrid)/10000);
    
    UPp=[]; DWp=[]; MINp=[];
    for i=1:length(observed_pi)
        [pup0,pdw0,pbi0] = H0_Loop(N0,N1,W0,W1,simnum,observed_pi(i),ERgrid);
        UPp=[UPp,pup0]; DWp=[DWp,pdw0]; MINp=[MINp,pbi0];
        save([H0file,'.mat'])
    end;   
            
    
