# Supplementary material for: Metabolomics variable selection and classification in the presence of observations below the detection limit using an extension of ERp
Source: BMC Bioinformatics. 2017 Feb 2;18:83. doi: 10.1186/s12859-017-1480-8 (PMC5290706; doi:10.1186/s12859-017-1480-8)
Supplement: Additional file 2: — A compressed folder (XERp Software.zip) containing the Matlab scripts to perform XERp as well as an example application. (ZIP 11 kb) [file 12859_2017_1480_MOESM2_ESM.zip › XERp Software/XERp_H0_LOO.m]

function XERp_H0_LOO(DATA,W0,GROUP,group0,group1,simnum,H0_0,H0_1)  

%==========================================================================
% LOO XERp Null Distributions
%==========================================================================  
% REQUIRED INUTS
%----------------------------------------------------------------------------------------- 
%   DATA:   a matrix of X observations
%   W0:     the weight associated with the control group, if set to 0 then
%           weights are calculated based on sample sizes as explained in the paper
%   GROUP:  the row vector indicating the group membership (does not need to be coded 0/1)
%   group0: a string used to identify control group
%   group1: a string used to identify experimental group    
%   simnum: the number of simulations to use to construct null distribution
%   H0_0:   the name of the .mat file to which the null distribution is saved 
%           given a control case is left out 
%   H0_1:   the name of the .mat file to which the null distribution is saved 
%           given an experimental case is left out 
%----------------------------------------------------------------------------------------- 
% OUTPUTS
%----------------------------------------------------------------------------------------- 
%   Two .mat files containing the null distribution given a control 
%   or experimental case is left out 
%----------------------------------------------------------------------------------------- 
                
% Set global parameters
%-------------------------------------------------------------------------- 
    N0=sum(strcmp(GROUP,group0));  N1=sum(strcmp(GROUP,group1));   
    N=N0+N1;                       M=size(DATA,2);
    Y=ones(N,1);                   Y(strcmp(GROUP,group0))=0;
    if W0==0; W0=N1/(N0+N1); end;  W1=1-W0;
    save temp.mat;
    
% Generate null distribution
%--------------------------------------------------------------------------
    ERgrid=[];
    for i=0:N0
        for j=0:N1
            ERgrid=[ERgrid;i*(W0/N0) + j*(W1/N1)];
        end
    end
    ERgrid=unique(round(10000*ERgrid)/10000); 

    obs_pi0=[];  obs_pi1=[];            
    for idrop=1:N        
        X=DATA;                          X(idrop,:)=[]; 
        Y=GROUP;                         Y(idrop)=[];       
        N0=sum(strcmp(Y,group0));        N1=sum(strcmp(Y,group1));             
        if strcmp(GROUP(idrop),group0)==1; 
            for i=1:M
                obs_pi0=[obs_pi0; sum(X(:,i)==0)/(N0+N1)];
            end 
        else
            for i=1:M
                obs_pi1=[obs_pi1; sum(X(:,i)==0)/(N0+N1)];
            end   
        end
    end
    obs_pi0=unique(round(10000*obs_pi0)/10000);  
    obs_pi1=unique(round(10000*obs_pi1)/10000); 
    save temp.mat;
    
    UPp=[];   DWp=[];   MINp=[];
    UPer=[];  DWer=[];  BIer=[];
    for i=1:length(obs_pi0)
        [pup,pdw,pbi,erup,erdw,erbi] = H0_Loop_LOO(N0-1,N1,W0,W1,simnum,obs_pi0(i),ERgrid);
        UPp=[UPp,pup];      DWp=[DWp,pdw];      MINp=[MINp,pbi];
        UPer=[UPer,erup];   DWer=[DWer,erdw];   BIer=[BIer,erbi];
    end;   
    observed_pi=obs_pi0;    
    keep observed_pi ERgrid UPp DWp MINp UPer DWer BIer H0_0;
    save([H0_0,'.mat']);       clear all;

    load temp.mat;
    UPp=[];   DWp=[];   MINp=[];
    UPer=[];  DWer=[];  BIer=[];
    for i=1:length(obs_pi1)
        [pup,pdw,pbi,erup,erdw,erbi] = H0_Loop_LOO(N0,N1-1,W0,W1,simnum,obs_pi1(i),ERgrid);
        UPp=[UPp,pup];      DWp=[DWp,pdw];      MINp=[MINp,pbi];
        UPer=[UPer,erup];   DWer=[DWer,erdw];   BIer=[BIer,erbi];
    end;   
    observed_pi=obs_pi1;    
    keep observed_pi ERgrid UPp DWp MINp UPer DWer BIer H0_1;
    save([H0_1,'.mat']);       clear all;
