# Supplementary material for: Metabolomics variable selection and classification in the presence of observations below the detection limit using an extension of ERp
Source: BMC Bioinformatics. 2017 Feb 2;18:83. doi: 10.1186/s12859-017-1480-8 (PMC5290706; doi:10.1186/s12859-017-1480-8)
Supplement: Additional file 2: — A compressed folder (XERp Software.zip) containing the Matlab scripts to perform XERp as well as an example application. (ZIP 11 kb) [file 12859_2017_1480_MOESM2_ESM.zip › XERp Software/XERp_LOO.m]

function XERp_LOO(DATA,VARS,W0,GROUP,group0,group1,D_in,alpha,H0_0,H0_1,Result)  
%==========================================================================
% XERp for Leave-One-Out Variable Selection and Prediction
%==========================================================================  
% XERp REQUIRED INUTS
%----------------------------------------------------------------------------------------- 
%   DATA:   matrix of X observations
%   VARS:   character vector of variable names 
%   W0:     the weight associated with the control group, if set to 0 then
%           weights are calculated based on sample sizes as explained in the paper
%   GROUP:  the row vector indicating the group membership (does not need to be coded 0/1)
%   group0: the string used to identify control group
%   group1: the string used to identify experimental group
%   D_in:   vector containing the values -1 (to test for a downward shift)or
%           1 (to test for a upward shift) or 0 (to test for a minimum shift)
%           these values must be specified for each variable 
%   alpha:  the significance level (e.g. 0.05)
%   H0_0:   the name of the .mat file containing the null distribution  
%           given a control case is left out 
%   H0_1:   the name of the .mat file containing the null distribution  
%           given an experimental case is left out 
%   Result: the file name to use to save results (.mat and .xls files)
%----------------------------------------------------------------------------------------- 
                
% Set global parameters
%-------------------------------------------------------------------------- 
    N0=sum(strcmp(GROUP,group0));  N1=sum(strcmp(GROUP,group1));   
    N=N0+N1;                       M=size(DATA,2);
    Y=ones(N,1);                   Y(strcmp(GROUP,group0))=0;
    if W0==0; W0=N1/(N0+N1); end;  W1=1-W0;
   
% Generate matrixes 
%--------------------------------------------------------------------------
    SELECT=[]; THRESH=[]; DIRECT=[]; PREDICT=[];
    for idrop=1:N 
        LGRP=GROUP;                 LGRP(idrop)=[];
        LDAT=DATA;                  LDAT(idrop,:)=[]; 
        if strcmp(GROUP(idrop),group0)==1;      
            NullDist=H0_0; 
        else
            NullDist=H0_1;       
        end    
        [predictor,threshold,direction]=XERp(LDAT,VARS,W0,LGRP,group0,group1,D_in,alpha,NullDist,'TempLOO');
        [predictions]=XERp_Predict(DATA(idrop,:),GROUP(idrop),'TempLOO');
        SELECT=[SELECT;predictor];
        THRESH=[THRESH;threshold];
        DIRECT=[DIRECT;direction];
        PREDICT=[PREDICT;predictions'];
    end
    save([Result,'.mat']); 
    
% Export results to Excel file in active folder
%-------------------------------------------------------------------------- 
    DS =[[{'Group'},VARS];[GROUP,num2cell(THRESH)]];
    xlswrite(['XERp LOO ',Result,'.xlsx'], DS, 'Thresholds', 'A1');
    DS =[[{'Group'},VARS];[GROUP,DIRECT]];
    xlswrite(['XERp LOO ',Result,'.xlsx'], DS, 'Directions', 'A1');
    DS =[[{'Group'},VARS];[GROUP,num2cell(SELECT)]];
    xlswrite(['XERp LOO ',Result,'.xlsx'], DS, 'Selected', 'A1');
    DS =[[{'Group'},VARS];[GROUP,num2cell(PREDICT)]];
    xlswrite(['XERp LOO ',Result,'.xlsx'], DS, 'Predictions', 'A1');

    ClassActC=[]; ClassActE=[]; LOOC=THRESH; LOOD=[];
    for i=1:M
        cntC=0; cntE=0;
        for j=1:N
            if Y(j)==PREDICT(j,i) 
                if Y(j)==0; cntC=cntC+1; else cntE=cntE+1; end
            end
        end
        ClassActC=[ClassActC;cntC]; ClassActE=[ClassActE;cntE];
        LOOC(SELECT(:,i)==0,i)=NaN; idir=min(find(SELECT(:,i)==1));
        if   isempty(idir); LOOD=[LOOD,{'Never Selected'}]; 
        else LOOD=[LOOD,DIRECT(idir,i)];end
    end 
    ClassActC=ClassActC./N0;  ClassActE=ClassActE./N1;

    DS =ones(M+1,6);
    DS =[{'Variable'},                                  {'% Selected'},...
         {'Classification Accuracy % (Control Group)'}, {'Classification Accuracy % (Experimental Group)'},...
         {'Average threshold when selected'},           {'Direction first selection'}];
    DS(2:M+1,1) =VARS';
    DS(2:M+1,2) =num2cell((sum(SELECT)./N).*100);
    DS(2:M+1,3) =num2cell(ClassActC.*100);
    DS(2:M+1,4) =num2cell(ClassActE.*100);
    DS(2:M+1,5) =num2cell(nanmean(LOOC));
    DS(2:M+1,6) =LOOD';
    xlswrite(['XERp LOO ',Result,'.xlsx'], DS, 'Variable Selection', 'A1');     
    
    
