# Supplementary material for: Metabolomics variable selection and classification in the presence of observations below the detection limit using an extension of ERp
Source: BMC Bioinformatics. 2017 Feb 2;18:83. doi: 10.1186/s12859-017-1480-8 (PMC5290706; doi:10.1186/s12859-017-1480-8)
Supplement: Additional file 2: — A compressed folder (XERp Software.zip) containing the Matlab scripts to perform XERp as well as an example application. (ZIP 11 kb) [file 12859_2017_1480_MOESM2_ESM.zip › XERp Software/XERp_Predict.m]

function [predict]=XERp_Predict(Xpred,Ypred,Rfile)    
%==========================================================================
% XERp for Prediction
%==========================================================================  
% REQUIRED INUTS
%----------------------------------------------------------------------------------------- 
%   Xpred:  a matrix of X observations to be used for class prediction
%   Ypred:  a row vector of Y observations coded the same as the GROUP vector
%           provided to XERp for variable selection or left empty if unknown
%   Rfile:  the file name to use to save results of XERp variable selection 
%----------------------------------------------------------------------------------------- 
% OUTPUTS
%----------------------------------------------------------------------------------------- 
%   The group predictions for the cases provided
%   coded as 0 when belonging to the control group 
%   or 1 when belonging to the experimental group
%----------------------------------------------------------------------------------------- 

 % Set remaining program inputs    
%--------------------------------------------------------------------------   
    load([Rfile,'.mat']);     
    M=length(VARS);    
    Tn=size(Xpred,1);
    
% Perform predictions   
%--------------------------------------------------------------------------   
    predict=[];      predictors=[];
    for i=1:M;
        if PRED(i)==1 || strcmp(Rfile,'TempLOO')==1; 
            if strcmp(D(i),'Up')==1;
                prow=[];
                for j=1:Tn;
                    if Xpred(j,i)>C(i); 
                        prow=[prow,1];
                    else
                        prow=[prow,0];
                    end;
                end;
            end
            if strcmp(D(i),'Down')==1;
                prow=[];
                for j=1:Tn;
                    if Xpred(j,i)<=C(i); 
                        prow=[prow,1];
                    else
                        prow=[prow,0];
                    end;
                end;
            end
            predict=[predict;prow];
            predictors=[predictors;VARS(i)];
        end;
    end;          

% Export results to Excel file in active folder
%--------------------------------------------------------------------------
    if isempty(predict)==0 && strcmp(Rfile,'TempLOO')==0
        DS=repmat([{'_'}],size(predict,1)+3,Tn+1);
        DS(1,1)=[{'Subject'}];       
            DS(1,2:Tn+1)=num2cell(cumsum(ones(1,Tn)));
        DS(2,1)=[{'Group'}];         
            if isempty(Ypred)==0;   DS(2,2:Tn+1)=num2cell(Ypred);   end;
        DS(3,1)=[{'Variables'}];     
            DS(4:size(predict,1)+3,1)=predictors;
        for col=2:Tn+1;    
            DS(4:size(predict,1)+3,col)=num2cell(predict(:,col-1)); 
        end;
        xlswrite(['XERp ',Rfile,'.xlsx'], DS, 'Predictions', 'A1');
    elseif isempty(predict)==1 && strcmp(Rfile,'TempLOO')==0
        DS=[{'No predictors were selected for the given alpha'}];
        xlswrite(['XERp ',Rfile,'.xlsx'], DS, 'Predictions', 'A1');
    end   
end
